# Supplementary material for: Stepwise virus assembly in the cell nucleus revealed by spatiotemporal click chemistry of DNA replication
Source: Sci Adv. 2024 Oct 25;10(43):eadq7483. doi: 10.1126/sciadv.adq7483 (PMC11506174; doi:10.1126/sciadv.adq7483)
Supplement: Supplementary file 2 — Movies S1 to S10 [file sciadv.adq7483_movies_s1_to_s10.zip]

Archive with 10 entries (10 files):
- adq7483_movie_s1.avi
- adq7483_movie_s2.avi
- adq7483_movie_s3.avi
- adq7483_movie_s4.avi
- adq7483_movie_s5.avi
- adq7483_movie_s6.avi
- adq7483_movie_s7.avi
- adq7483_movie_s8.avi
- adq7483_movie_s9.avi
- adq7483_movie_s10.avi
